# Supplementary material for: Sexually dimorphic activation of innate antitumor immunity prevents adrenocortical carcinoma development
Source: Sci Adv. 2022 Oct 14;8(41):eadd0422. doi: 10.1126/sciadv.add0422 (PMC9565812; doi:10.1126/sciadv.add0422)
Supplement: Supplementary file 2 — Tables S1 to S5 [file sciadv.add0422_tables_s1_to_s5.zip]

Archive with 5 entries (5 files):
- sciadv.add0422_table_s1.xlsx
- sciadv.add0422_table_s2.xlsx
- sciadv.add0422_table_s3.xlsx
- sciadv.add0422_table_s4.xlsx
- sciadv.add0422_table_s5.xlsx
