# Supplementary material for: Sexually dimorphic activation of innate antitumor immunity prevents adrenocortical carcinoma development
Source: Sci Adv. 2022 Oct 14;8(41):eadd0422. doi: 10.1126/sciadv.add0422 (PMC9565812; doi:10.1126/sciadv.add0422)
Supplement: Supplementary file 2 — Tables S1 to S5 [file sciadv.add0422_tables_s1_to_s5.zip › sciadv.add0422_table_s2.xlsx]

## Sheet: Sheet1
Supplementary Table 2
Digestion Medium
Compound	Company	Reference #	Concentration
Collagenase D	Roche	11088866001	3 mg/mL
Dispase II	Roche	4942078001	0.8 mg/mL
DNase I	Roche	11284932001	0.1 mg/mL
foetal bovine serum	Biowest	S1800-500	0.02
Supplementum Complementum	See below	-	0.05
Supplementum Complementum
Compound	Company	Reference #	Concentration
Penicilin/Streptomycin	Eurobio Scientific	CABPSA00-0U	1000 U/mL
L-Glutamine	Gibco	25030-024	40 mM
B-Mercaptoethanol	Sigma-Aldrich	63689-100ML-F	1 mM
HEPES	Gibco	15630-056	100 mM
