# Supplementary material for: Sexually dimorphic activation of innate antitumor immunity prevents adrenocortical carcinoma development
Source: Sci Adv. 2022 Oct 14;8(41):eadd0422. doi: 10.1126/sciadv.add0422 (PMC9565812; doi:10.1126/sciadv.add0422)
Supplement: Supplementary file 2 — Tables S1 to S5 [file sciadv.add0422_tables_s1_to_s5.zip › sciadv.add0422_table_s3.xlsx]

## Sheet: Sheet1
Supplementary Table 3
Flow Cytometry
Fluorophore	marker	company	cat #	clone	final dilution
Brilliant Violet 711	CD45	Biolegend	103147	30-F11	1/50
KIRVAVIA Blue 520	F4/80	Biolegend	123161	BM8	1/50
APC	CD64	Biolegend	139305	X54-5/7.1	1/50
PE/Dazzle 594	CD38	Biolegend	102729	90	1/100
PE	IA/IE	Biolegend	107607	M5/114.15.2	1/50
Brilliant Violet 421	CD206	Biolegend	141717	C068C2	1/50
-	CD16/ CD32	BD Pharmingen	553142	2.4G2	1/100
-	True-Stain Monocyte blocker	Biolegend	426102	-	2022-01-20
Fixable Near-IR	Live Dead	Invitrogen	L34975	-	1/1000
Brilliant Violet 711	Rat IgG2b	Biolegend	400653	RTK4530	1/50
KIRVAVIA Blue 520	Rat IgG2a	Biolegend	400576	RTK2758	1/50
APC	Mouse IgG1	Tonbo Biosciences	20-4714-U100	MOPC-21	1/50
PE/Dazzle 594	Rat IgG2a	Biolegend	400557	RTK2758	1/100
PE	Rat IgG2b	Biolegend	400608	RTK4530	1/50
Brilliant Violet 421	Rat IgG2a	Biolegend	400535	RTK2758	1/50
